# Supplementary material for: Sequential Treatment with Cytarabine and Decitabine Has an Increased Anti-Leukemia Effect Compared to Cytarabine Alone in Xenograft Models of Childhood Acute Myeloid Leukemia
Source: PLoS One. 2014 Jan 28;9(1):e87475. doi: 10.1371/journal.pone.0087475 (PMC3905025; doi:10.1371/journal.pone.0087475)
Supplement: Table S3 — List of genes concordantly regulated following treatment with each drug regimen. (XLSX) [file pone.0087475.s007.xlsx]

## Sheet: Sheet1
	DAC					Ara					D+A						D/A					A/D
	XG1	XG3	XG2			XG1	XG3	XG2			XG1	XG3	XG2				XG1	XG3	XG2			XG1	XG3	XG2
ABI1	2.07424	1.43505	5.88321		CSTA	1.45762	29.4706	3.38038		ACTB	1.79722	2.2865	2.36255			AKR1A1	1.81859	3.0866	5.14675		ACHE	1.74671	4.29138	1.48918
ASCC1	18.5648	13.1279	17.7272		LOC440983	1.36152	1.51872	1.85661		ACTG1	1.74634	1.91939	2.39981			ARF1	2.22772	1.93373	1.50698		ANKRD10	1.73768	8.54624	1.55345
BARD1	1.69484	1.39811	8.33598		PKMYT1	2.24115	2.1178	3.08343		ARID4B	1.77084	1.79867	1.65032			ARPC5	3.00733	1.94403	2.11832		ANKRD28	1.64663	1.47532	3.07513
C11orf58	2.02723	7.71355	1.63329		R3HDM1	1.52635	1.34346	1.84631		ASXL1	1.88755	3.01436	2.21663			ATP5B	1.49721	1.62129	1.82953		ATP5B	2.7727	1.33998	3.29774
CALM1	1.50161	1.36865	2.37794		UNC45A	2.54832	1.50936	1.30641		ATP5C1	1.50661	2.91849	2.59101			ATP6V0D1	2.2422	5.19668	2.51128		AZIN1	5.2172	2.10746	3.52226
CLPX	2.52634	2.8035	1.44845		VAMP7	2.34915	2.12775	2.56946		ATP6V1G1	1.6068	4.69358	2.02358			BAX	5.11025	2.70222	44.0667		C18orf25	23.0808	22.0419	1.37892
CREB1	1.60794	2.42204	74.3597		AIPL1	-3.45669	-2.20894	-2.58068		B4GALT6	1.54274	4.52961	2.89191			C11orf95	2.22038	13.0631	2.62635		C5orf24	1.48349	2.58088	6.9104
CSNK1A1	1.76505	1.44611	1.3031		ANAPC7	-2.23116	-2.48079	-1.41987		C1orf151	3.82329	1.69972	1.4976			C9orf16	2.45524	1.55592	2.33004		CAPZB	1.50041	1.95748	1.30488
CTSS	1.78245	2.32533	1.70963		ANTXR2	-2.1995	-5.38356	-1.37427		C6orf125	1.42385	4.96018	3.67511			CALU	1.31397	4.25515	8.5148		CDH11	31.4194	1.78385	2.04457
DHFR	1.38954	2.97869	1.62456		C14orf147	-2.09844	-1.34876	-1.59639		CAPZB	1.49489	3.76216	1.38157			CAMK2N1	2.10726	3.20833	1.69256		CELF2	1.32507	1.54504	1.53827
EIF4E	1.61366	1.56198	1.66538		C3orf24	-5.97306	-1.68151	-3.01875		CCDC82	1.3001	4.42203	3.67469			CFL1	2.58338	2.53638	4.26737		CSNK1A1	4.67452	2.38801	2.00108
ESD	1.64427	1.40752	2.05824		CDK16	-4.33806	-1.6605	-1.73444		CCT3	1.38603	1.65199	2.21847			COX6C	1.80814	1.95835	2.48146		CTBP2	2.72562	2.41763	2.85372
ETS1	1.42212	2.19901	2.46068		CELF1	-3.76164	-4.8781	-2.2696		CLIC6	2.25143	1.33862	5.37634			DDHD2	2.43026	21.1319	8.20902		CTNNB1	3.04945	1.73417	2.56763
FAM114A2	1.5669	1.38299	1.84567		CNNM3	-2.15638	-1.36709	-3.41185		CLNS1A	1.45864	1.56398	1.88502			FAM120A	3.4621	7.48355	4.35399		DDX3X	3.64971	1.48234	2.2624
FAS	1.79985	1.43485	41.1208		CORO6	-1.34458	-1.56979	-5.20531		CLTA	1.49852	2.03918	2.41417			FBL	2.76301	3.17135	2.88004		ELL2	4.53769	2.18014	2.67021
FBXL4	2.37216	1.69166	6.3526		CPEB4	-1.64609	-10.0808	-4.49747		DDIT4	1.77061	2.02428	1.99051			FBXO9	1.4313	3.2373	1.57109		EPM2A	2.10496	1.36014	1.36164
G3BP2	3.24583	1.81089	3.70851		CSNK1A1	-3.29326	-3.10298	-1.92351		DENR	1.32667	2.26788	3.56496			FTH1	3.59581	1.75142	2.70793		ETS1	3.55386	2.25679	2.06108
GOLPH3	2.82603	4.44914	5.49249		CUL1	-2.34622	-5.79916	-2.0922		DHRS9	1.46686	2.26065	1.72108			FTH1P5	2.09275	1.52554	6.67807		FAM190B	1.43266	8.41973	10.2556
GSTO1	1.46764	2.03762	4.67466		CYP2S1	-2.78097	-3.43218	-13.4955		DPY19L4	2.44869	2.21187	3.46853			ITPKB	6.68406	2.12812	2.2416		FTH1	1.36565	1.53748	1.84918
HMGB1	1.39713	2.68783	2.32602		DERL1	-1.90656	-2.40691	-1.60448		DUSP1	1.92496	2.24997	2.36529			LMBRD1	1.48253	1.75755	1.87441		GLRX3	1.73092	2.00999	2.26441
HSPA1A	1.69879	3.22886	5.84628		DHX15	-2.18171	-5.02404	-1.43957		EIF1AX	1.78315	5.37847	3.91831			LYZ	3.46179	3.0289	1.68103		GSPT1	2.77445	1.62966	2.08646
IFNGR1	2.81973	2.01427	5.80053		DLGAP4	-4.72557	-1.74898	-1.38096		EIF3M	1.38892	1.85048	2.84908			MARCKS	3.01112	7.6595	4.9165		H3F3A	1.67672	2.35968	1.51409
IPO7	1.98853	1.41648	1.62484		DR1	-2.55669	-1.84628	-1.63245		ETFA	2.24476	2.04307	2.73289			MCFD2	2.34891	3.62596	1.54623		HNRNPK	1.7886	1.55681	1.77879
KIAA1033	1.46158	1.53539	2.08205		DSTNP2	-1.36361	-3.61332	-2.22485		FBP1	2.44265	3.77617	1.57743			NDEL1	2.07374	5.48819	1.9477		ITGB3BP	1.46956	13.3301	1.54514
LAMP2	2.04841	1.64416	2.18443		EEF1A1	-2.18861	-5.99988	-1.5801		FKBP3	1.4364	4.25872	4.32433			NOP56	3.23573	1.36795	2.71447		ITPRIPL2	1.80721	3.80946	2.77981
LNPEP	1.6157	1.55988	6.44901		EIF5A	-1.65511	-4.98805	-3.89351		GALNT1	1.4534	2.51151	1.38452			PAPOLA	1.72414	1.71777	1.38485		LMBRD1	1.44543	1.32524	3.0306
LOC283357	7.15639	2.79326	27.9689		FAM120A	-2.19455	-3.93567	-1.39148		GLYR1	1.30133	1.5603	1.53434			PHB2	1.49437	3.1325	1.54986		LPIN2	3.46901	2.34628	12.5638
LOC338758	3.71615	1.44635	22.0558		FH	-2.8687	-7.46173	-2.5572		GNAQ	1.43411	7.6724	1.32354			PPIA	2.2992	1.61427	1.94136		MARCKS	5.11298	3.36746	1.44295
LOC440434	1.30606	11.9596	15.162		FKSG49	-1.54201	-2.84226	-2.01276		GRSF1	1.61309	12.2042	2.88962			PRSS1	4.62617	2.86826	1.48483		MAT2A	6.11936	3.62002	2.03413
MARCKS	4.16745	2.37728	1.36114		HAMP	-1.39422	-3.22132	-5.77733		GSK3A	1.6876	1.3851	4.6881			PSMA6	1.57446	3.04223	2.4285		MORF4L1	1.32599	1.32849	1.89063
MARS2	2.40831	1.68457	3.40551		HDAC10	-1.81409	-3.05632	-2.74309		H2AFY	1.60061	2.13798	5.58653			PSME2	3.32195	2.02344	1.39228		MORF4L2	1.53163	2.35288	1.87343
MAT2A	2.15317	1.75119	2.13907		HIPK2	-1.44642	-7.03036	-3.01623		HLTF	1.69156	34.9183	3.18463			PTMA	1.47533	1.45931	3.70467		MTAP	2.72402	3.2108	11.1125
MBNL1	1.33748	1.64364	3.42807		HNRNPA1	-4.0068	-1.34302	-1.42591		LOC728825	2.89693	1.30997	1.75964			PTPN6	1.47833	1.4798	4.78637		NFIA	4.35594	3.5707	11.0171
MLL5	1.31969	6.68442	2.44124		HNRNPA3	-1.63249	-3.32185	-2.71343		MARCKSL1	1.68277	1.30891	2.45608			RPS10	1.51635	1.89119	2.75039		NOP56	2.21698	1.92322	1.4224
MOBKL1B	1.69659	1.96913	2.72075		HSPA8	-1.62661	-2.208	-1.45988		MDH1	1.83712	1.49181	11.7276			SNX18	2.84758	4.00052	5.93072		NUP153	1.53459	2.16775	4.79654
MTMR12	1.53213	1.53209	1.30654		ITGA10	-1.51014	-2.06824	-1.8709		MEF2A	1.86495	2.03129	2.09475			TUBB	1.92753	2.96438	2.28929		PAIP1	1.54364	3.09731	1.75336
NDFIP1	1.34775	1.31544	3.58767		KDM6A	-2.28159	-1.43995	-1.38469		MTF2	3.17665	1.57162	1.47985			TXNDC9	2.29783	1.95846	6.02165		PAPOLA	1.53036	2.7087	2.18958
PANK3	4.24621	10.4267	3.24744		KIAA0141	-5.60201	-1.80485	-1.98801		NAA35	1.9952	1.63181	1.80782			VLDLR	1.45007	8.31247	1.35344		PCBP2	1.53605	1.31325	1.37227
PELI1	1.49513	1.84481	13.8847		KIAA1432	-2.1477	-2.24684	-1.67491		NBN	1.80064	7.0594	5.81779			ACAD9	-2.01453	-9.14442	-3.73441		PDCD10	3.20654	1.41262	2.08603
PHAX	2.6115	2.8162	1.3796		KLF7	-16.0168	-22.3922	-3.64585		NDFIP1	2.41559	2.01339	4.63195			AKIRIN2	-1.53258	-1.57913	-36.5051		PDHA1	1.49471	1.80924	1.46032
PLXNC1	2.77229	1.37145	1.90899		LOC100507328 /// LOC100508591	-1.56318	-3.308	-1.56486		PPIA	3.88881	1.52661	1.38006			ATAD2B	-1.80638	-1.77203	-2.17777		PRDX1	2.25906	2.21189	3.72305
PSMA6	1.7756	2.28048	2.3989		LOC283045	-1.44276	-2.66619	-2.30894		PPTC7	1.45871	3.34463	8.92467			C2orf67	-6.77333	-11.6543	-3.1017		PTEN	1.34843	1.71467	2.12539
QKI	1.56203	1.93876	1.33223		LOC283914	-17.0573	-2.32278	-2.14205		PRDX1	1.99237	2.46054	2.77376			CASP2	-2.04353	-1.56811	-3.27395		PTMA	1.45162	2.63231	1.47958
RPL30	1.52622	1.38332	1.33652		LOC728392 /// NLRP1	-1.37731	-2.8713	-1.46197		RASA1	1.33954	10.2963	6.97976			CLEC7A	-1.997	-1.81194	-2.11537		QKI	2.10005	2.11662	1.53828
RPL35A	1.56439	1.55932	2.23414		MAPK8	-1.4047	-2.15098	-1.72874		RPL18	1.38164	2.86587	1.33398			CTBP1	-4.84547	-2.6447	-2.46804		RPL15	4.23075	1.87797	3.28609
RPL38	1.84305	23.8031	9.73822		MIB1	-5.49682	-1.89369	-2.5774		RPL27	1.47724	1.96261	2.73591			DDX3X	-2.96972	-2.83706	-1.31229		SFXN4	3.57471	2.60172	2.46754
RPL7	1.31945	1.34187	3.13012		MORF4L1	-1.57951	-5.34239	-1.42386		RPL37A	2.64336	3.42877	1.61529			DIS3L	-3.09546	-2.97848	-4.55898		SMARCC2	1.76824	27.7594	1.78015
RPPH1	2.72966	1.3315	1.309		MSI2	-2.56688	-2.42869	-1.69155		RPLP0	1.74696	1.39981	1.98518			DLGAP4	-1.3752	-1.64125	-2.3934		SRSF1	2.40107	2.18237	2.62695
RPS10	1.6812	1.31282	1.6269		NSFL1C	-2.74858	-2.54754	-1.38099		RPS10	1.47968	1.66449	1.91145			DNAH7	-1.5972	-1.4572	-3.70935		TM9SF1	2.82257	8.18903	15.4439
RPS14	1.4008	1.94741	3.91695		PACSIN2	-1.78609	-4.65061	-1.46031		RPS19	1.91016	1.60606	1.33609			ESCO1	-5.60389	-6.75801	-6.7901		TMEM93	2.37426	1.58108	4.55128
SERPINB6	1.33308	15.9242	1.46603		PCBP2	-1.44309	-4.95851	-1.41496		RPS20	2.24431	2.16887	3.90163			FAM101B	-2.62822	-1.31261	-1.73386		TNPO1	2.63736	1.64601	3.33431
SETD3	2.15933	4.18231	1.81577		PDE5A	-3.2945	-2.62509	-1.88572		RRM2	2.74428	2.0091	1.95539			FLT3	-1.77526	-1.89496	-1.40704		TRPS1	2.80612	2.85527	1.35896
SFPQ	1.32167	1.42219	1.3502		PHIP	-1.50823	-3.5353	-1.63484		RYBP	2.56787	15.9895	1.3995			FOXN2	-4.87251	-1.45246	-1.39316		TUBB	2.51766	1.88508	3.49252
SMARCA5	3.31383	2.0655	13.6102		PTEN	-3.28223	-2.20842	-2.60154		SEC11A	2.19147	14.083	1.63037			FXR1	-2.92474	-1.61323	-1.57422		TUBB	1.68438	1.79816	2.62912
SNX3	1.7346	5.84666	2.9035		PTENP1	-3.382	-3.44679	-2.59451		SLC25A5	2.75249	10.1498	3.08229			GLRX3	-2.3048	-1.36361	-28.5762		TUBB3	6.53055	1.65169	1.47599
STRN3	1.44751	1.74862	1.44342		PURA	-2.6294	-8.60955	-2.35506		SMARCE1	1.41391	5.05203	1.53117			GOLGA2	-1.37572	-1.5495	-1.36134		UBE2D3	1.39523	2.05932	2.28152
TMEM66	1.30343	1.84046	3.3209		PYGL	-1.49894	-2.34979	-1.42385		SON	1.45914	3.54405	5.76438			HEATR3	-6.1272	-7.34869	-2.24841		WDFY1	1.94484	1.42111	9.77639
TNPO1	1.44128	1.48218	2.50978		QKI	-4.90599	-4.5883	-1.94917		SUMO2	2.26618	1.69453	1.56831			HNRNPL	-1.38701	-2.07477	-1.33227		ZEB2	2.18124	1.61967	13.9969
TRAF3IP3	1.33097	1.57271	2.04112		RAB1A	-1.50102	-4.34778	-1.62719		SYNRG	2.13491	4.1397	2.29817			KCTD20	-2.81806	-2.69191	-51.6603		ZNF238	5.24935	4.02705	1.75106
TRAPPC8	1.57723	4.64709	38.2988		RAP2C	-1.45108	-1.88604	-3.03067		TCF4	2.53384	2.40456	9.1165			KIAA0141	-1.68741	-2.51273	-2.12745		ANAPC16	-2.22956	-1.90312	-6.70932
TRIM22	1.5734	14.6275	4.63732		RBMS1	-1.72848	-1.4618	-1.51007		TMBIM4	1.67662	1.76863	2.29248			KIAA1432	-1.73642	-1.54647	-82.9817		C2orf67	-2.01599	-5.86699	-4.83492
TTC37	3.0287	7.98649	1.47736		RPS7	-2.37383	-4.18776	-1.40556		TMED2	2.68204	5.28777	2.27785			KLF6	-1.37304	-11.7188	-2.52374		FKSG49	-2.14545	-1.90577	-1.40525
VPS54	3.48249	2.81586	1.61533		RPUSD1	-2.08137	-3.86224	-1.6952		TNFRSF11A	1.38388	1.61784	1.36879			KTN1	-8.13061	-2.27184	-49.7151		HIPK2	-1.77183	-2.09879	-1.39595
WTAP	1.63073	1.30093	1.90019		SCD5	-1.43824	-3.01563	-1.97577		TPM3	1.48469	2.35819	2.43539			LARP4B	-1.45332	-1.38204	-1.85742		ILF3	-1.44761	-1.54535	-1.49413
YY1	1.84902	3.76035	25.1338		SEPT7	-4.3974	-4.75045	-1.4574		TPT1	1.3119	3.41622	3.67237			LCOR	-3.04093	-26.3955	-1.91133		KIAA0494	-1.74046	-2.18648	-2.23594
ZBTB38	1.6166	1.3784	9.41709		SGSM2	-1.58048	-2.21244	-1.79109		TRA2B	1.67533	1.33813	4.8144			LOC100506012	-1.55161	-6.29468	-1.3747		KIAA1432	-6.9037	-1.64058	-1.69093
ABCC3	-1.31279	-1.49839	-1.56982		SRSF1	-2.30627	-3.63132	-1.8386		UBE2N	1.76584	1.60104	2.85505			LRRFIP1	-3.10416	-3.51451	-1.52061		PACSIN2	-1.68018	-2.55472	-2.7862
ARX	-2.98947	-1.41873	-1.56203		SRSF5	-1.54656	-2.67082	-1.44313		UBQLN2	1.50408	1.53211	2.37983			LTA4H	-1.36954	-3.25837	-4.1002		PPPDE1	-12.5611	-7.91253	-3.61505
ATP6V1G2	-4.16513	-22.3403	-2.43314		SRSF8	-1.46713	-1.61585	-1.66415		VAMP3	1.32412	2.24131	2.02148			MALAT1	-3.41763	-3.61613	-1.79528		PTBP2	-4.28474	-4.61472	-2.92895
CELF1	-1.45544	-1.76113	-1.72647		STRN	-2.12851	-1.48656	-2.06941		VIM	1.87119	1.60224	21.5628			MAN1A2	-4.40482	-2.25284	-11.7233		PURB	-2.04136	-2.22746	-2.74237
DERL1	-2.84776	-37.8705	-1.8892		TBL1XR1	-2.60681	-1.82097	-1.34326		WDR1	2.30133	7.31575	2.90765			MAPK8	-19.297	-1.66082	-2.5144		PWWP2A	-3.91368	-1.672	-6.38105
GPX3	-1.30119	-1.47099	-1.71807		TMEM20	-1.37464	-4.33783	-2.32664		WSB1	1.72886	58.5022	4.58971			MBNL1	-1.64317	-2.71429	-2.04217		RAB7L1	-1.76797	-1.33618	-1.37914
HIPK2	-7.09555	-2.66738	-1.38364		TMEM63A	-1.73563	-1.36233	-4.10441		WWP1	1.68379	1.97266	1.33426			MLL5	-4.75933	-5.87005	-4.48318		SCD5	-13.2352	-2.02532	-4.77553
HPCAL1	-1.42525	-1.58081	-1.35585		TMPRSS11D	-2.09498	-1.61394	-3.04054		YWHAQ	1.48524	4.26247	2.27319			P2RY4	-1.42025	-1.39472	-1.65233		STX17	-1.7574	-1.59595	-1.43594
KIAA0141	-1.98288	-2.7027	-2.10953		TNPO1	-2.87389	-1.51759	-1.34605		YY1	1.89464	1.849	1.40757			PGK1	-2.83056	-2.15512	-11.7403		THUMPD3	-3.62522	-2.75941	-3.20058
KTN1	-1.3049	-1.59812	-5.20136		TUBA1C	-1.52765	-13.2381	-1.4627		ZBTB47	3.79993	1.41916	1.79977			PHACTR4	-15.1244	-2.41634	-11.6524		TMPRSS11D	-1.37459	-6.46049	-3.35031
LARP4B	-2.16695	-1.63446	-3.26809		UBE2D3	-2.01362	-5.11511	-1.61107		ZMAT3	2.90383	1.69223	1.62536			PHIP	-8.38145	-63.6214	-6.36907		ZNF281	-1.85044	-1.69716	-1.60634
LOC285205	-15.2396	-6.13121	-2.16856		UBE2D4	-2.73548	-5.27185	-2.55236		ZNF791	16.1303	7.63448	3.2473			PICALM	-1.95896	-1.87704	-1.5667		ZNF44	-3.41338	-2.31468	-5.05717
MAN1A2	-1.31598	-4.06733	-2.11059		UBR5	-1.43718	-3.59099	-1.35665		ABHD12	-1.4112	-1.53999	-1.91858			PNN	-61.4891	-1.92114	-22.099
MFN2	-2.22796	-7.09279	-1.8872		WDR33	-21.5475	-3.53299	-1.5649		AIPL1	-1.64179	-1.37619	-4.09002			POMP	-2.08241	-6.33008	-2.79977
MPRIP	-11.9135	-5.21082	-2.76802		WTAP	-1.67681	-6.14335	-1.75823		API5	-1.30211	-2.48157	-1.43716			PPPDE1	-23.0329	-2.2423	-31.7872
MTF2	-1.74466	-12.9353	-3.19015		ZNF238	-2.488	-16.9149	-1.31783		APOBEC3D	-1.83747	-1.41891	-17.1488			PUM2	-1.48937	-1.34984	-1.77459
PABPN1	-1.79502	-3.39375	-1.9449		ZNF44	-1.43805	-4.78452	-3.49256		ATP6V0A1	-1.60116	-3.54648	-1.40058			PURA	-2.17762	-4.80787	-2.57
PACSIN2	-1.59504	-6.66809	-1.56967		ZNF638	-2.11275	-1.47359	-1.66987		C2orf72	-2.5271	-1.97489	-3.12176			RAP2B	-2.3599	-1.58438	-1.32307
RAB8B	-9.96787	-1.38612	-1.39679							CCRN4L	-1.77518	-21.2655	-7.92655			RAP2C	-1.60648	-1.56172	-2.43502
RNF17	-1.35821	-1.42114	-2.75423							CUL1	-1.67788	-18.635	-1.92056			RBM25	-2.63806	-2.83423	-12.8267
STRBP	-2.38953	-9.47642	-2.2776							CYP2S1	-1.76909	-2.29204	-7.88939			ROCK2	-1.42699	-1.99866	-1.92491
THUMPD3	-1.79048	-1.82309	-1.37772							DEM1	-12.096	-2.75282	-1.88047			RPS3A	-1.44011	-4.29196	-1.6077
UBAP2L	-1.66932	-2.3229	-2.23142							DIAPH1	-1.46277	-2.38859	-1.3522			RPS7	-1.71418	-1.37066	-2.46568
UBE2D4	-2.14911	-1.43073	-2.09697							DNAH7	-1.68051	-1.43425	-5.92052			RTN4	-1.43584	-1.7096	-1.53665
WTAP	-1.46933	-1.35197	-2.24578							FBXO15	-6.45446	-18.0413	-1.64032			SCD5	-2.90646	-2.61727	-17.5005
ZFAND3	-1.62956	-1.43845	-1.88499							FXR1	-1.39002	-132.484	-1.67291			SDCCAG1	-5.19392	-3.20004	-1.87826
ZNF44	-1.49001	-17.1867	-1.69011							H3F3B	-1.88815	-1.88706	-2.53133			SH2B3	-1.56018	-2.61307	-1.48681
										ITGA10	-15.4422	-3.52399	-1.73734			SH3KBP1	-4.69231	-4.90659	-1.9785
										KLK1	-2.06318	-1.69488	-3.22175			SPPL2A	-1.35047	-6.47076	-4.98674
										KTN1	-1.39763	-42.4237	-2.71386			SRSF1	-12.2161	-1.43341	-1.6215
										LARP4B	-1.69906	-9.78609	-2.62776			STRBP	-1.48784	-34.6349	-1.81517
										LOC283045	-1.68834	-1.59603	-2.23211			STX17	-2.92727	-21.8631	-2.22852
										MAN1A2	-1.35948	-3.0542	-1.5077			THUMPD3	-1.43957	-1.67291	-2.46447
										MASP2	-1.8862	-2.88894	-2.06873			TNPO1	-1.35946	-2.71603	-3.61654
										MPRIP	-1.39271	-14.2365	-1.90171			TOB1	-90.3191	-3.55716	-5.55439
										NCR2	-1.62243	-6.3305	-1.47886			TOP1	-2.32091	-4.36026	-3.54933
										NSMCE2	-2.15987	-1.50674	-1.81852			TPP1	-1.94526	-1.31956	-2.80873
										PACSIN2	-1.46774	-1.41718	-2.34137			UBR5	-8.62967	-3.41215	-7.29575
										PHACTR4	-1.4575	-5.48895	-1.70613			USP32	-20.2157	-10.6879	-2.67499
										PHF20	-2.10828	-6.08957	-1.45004			USP47	-3.84762	-1.59908	-1.92258
										POLR1C	-1.82169	-1.63695	-2.33382			XPO1	-3.79287	-56.5693	-4.62866
										POLR2C	-2.26915	-1.95622	-1.57329			ZNF238	-7.18313	-2.39205	-52.7394
										PTEN	-1.50514	-3.51923	-2.81012			ZNF44	-4.98999	-2.17415	-3.56336
										RFWD2	-1.86437	-110.05	-1.66253
										SCD5	-3.02067	-2.56757	-2.33994
										SGSM2	-2.08087	-1.80437	-2.13387
										SRSF1	-1.48519	-4.38186	-2.0702
										STRBP	-1.42359	-47.528	-3.66941
										TET3	-1.4713	-6.08005	-1.30325
										THRA	-1.32084	-4.6563	-6.61741
										TMEM20	-1.43295	-31.4199	-2.30335
										TMPRSS11D	-1.53902	-8.23755	-3.00911
										UBAP2L	-1.95622	-37.5426	-1.83557
										UBE2D4	-1.87139	-1.43213	-2.5772
										ZFAND3	-1.30739	-1.41634	-2.04053
